# Supplementary material for: Protein composition of wheat gluten polymer fractions determined by quantitative two-dimensional gel electrophoresis and tandem mass spectrometry
Source: Proteome Sci. 2014 Feb 11;12:8. doi: 10.1186/1477-5956-12-8 (PMC4016294; doi:10.1186/1477-5956-12-8)
Supplement: Additional file 1: Table S1 — Comparison of MS/MS identifications of proteins in 2-DE spots from a total 2% SDS protein extract with those from UPP and EPP fractions. All proteins identified in each spot from the total protein extract are shown. For the UPP and EPP fractions, only the predominant proteins are shown. [file 1477-5956-12-8-S1.xlsx]

## Sheet: Supplemental Table 1
	Total 2% SDS extract1		UPP peak 1		UPP peak 2		EPP peak 1		EPP peak 2
Spot #2	All Proteins Identified1	# unique peptides3	Predominant Protein4	Total spectrum count	Predominant Protein4	Total spectrum count	Predominant Protein4	Total spectrum count	Predominant Protein4	Total spectrum count
3	HMW-GS Dx5	50	HMW-GS Dx5	121
12	HMW-GS Ax2*	37	HMW-GS Ax2*	765
21	HMW-GS Bx7	39	HMW-GS Bx7	136
23	HMW-GS Ax2*	19	HMW-GS Ax2*	76
	HMWGS Bx7	2
40	HMW-GS By9	23	HMW-GS By9	161
	HMWGS Dy10	2
42	HMWGS Dy10	63	HMWGS Dy10	654
	HMW-GS By9	5
51	HMWGS Dy10	18	HMW-GS By9	105
	HMW-GS By9	4
113	Omega gliadin cys type	14	Omega gliadin cys type	81
	Omega-gliadin Bu-D2	3
115	Omega gliadin cys type	16	Omega gliadin cys type	21
	Omega-gliadin Bu-D2	2	Omega-gliadin Bu-D2	14
116	Omega gliadin cys type	3	Omega gliadin cys type	45
118	Alanine amino transferase	20	Alanine amino transferase	32
119	LMW-GS Bu-3 (s-type)	36	LMW-GS Bu-3 (s-type)	286
119a	LMW-GS Bu-3 (s-type)	36	LMW-GS Bu-3 (s-type)	51
	LMW-GS [GenBank:CAB450553] (s-type)	1
120	LMW-GS Bu-3 (s-type)	31	LMW-GS Bu-3 (s-type)	230
124	Alpha gliadin Bu-BQ807130	7	LMW-GS Bu-3 (s-type)	33					Alpha gliadin TC11_300663_2	19
125	LMW-GS [GenBank:AAB48469] (i-type)	16	LMW-GS Bu-3 (s-type)	170
	LMW-GS Bu3 (s-type)	5
131	LMW-GS Bu3 (s-type)	21	LMW-GS Bu-3 (s-type)	86
132	LMW-GS Bu3 (s-type)	15	LMW-GS Bu-3 (s-type)	129
134	gamma gliadin Bu-5	11	Triticin	43	Gamma gliadin Bu-5	240			Gamma gliadin Bu-5	261
	Triticin	4	LMW-GS Bu-2/-12/-13 (s-type)	23
136	Triticin	26	Triticin	95			Triticin	163
	Gamma gliadin Bu-5	2
140	LMW-GS Bu4 (i-type)	22	LMW-GS Bu-4 (i-type)	122
141	LMW-GS Bu-4 (i-type)	24	LMW-GS Bu-4 (i-type)	76
141a	LMW-GS Bu-4 (i-type)	29	LMW-GS Bu-4 (i-type)	89
	LMW-GS TC11_277260 (s-type)	10
143	Triticin	17	Triticin	61			Triticin	232
	Gamma gliadin Bu-5	8	LMW-GS Bu-7 (m-type)	50
	Triticin	2
144	LMW-GS Bu-7 (m-type)	21	LMW-GS Bu-7 (m-type)	69
145	LMW-GS Bu-7 (m-type)	20	LMW-GS Bu-7 (m-type)	133
	LMW-GS Bu-18 (m-type)	10
153	LMW-GS Bu-18 (m-type)	17	LMW-GS Bu-18 (m-type)	15
155	LMW-GS Bu-18 (m-type)	21	LMW-GS Bu-18 (m-type)	72
	Serpin Bu-1	4
160	Gamma gliadin Bu-2	18	Gamma gliadin Bu-2	42	Gamma gliadin Bu-2	323			Gamma gliadin Bu-2	382
161	LMW-GS Bu-3 (s-type)	9							Alpha gliadin Bu-27	42
	Gamma gliadin Bu-2	2
	Globulin-2	2
163	Gamma gliadin Bu-11	4	LMW-GS Bu-8 (m-type )	37	Alpha gliadin Bu-15	80	Alpha gliadin TC11_284270	37	Alpha gliadin Bu-15	85
					Alpha gliadin Bu-4	67	Glyceraldehyde phosphate dehydrogenase	34	Alpha gliadin Bu-12	48
					Alpha gliadin Bu-12	52			Alpha gliadin Bu-4	42
166	Gamma-gliadin Bu-4	10	LMW-GS Bu-1 (m-type)	37	Gamma-gliadin Bu-4	44	Gamma-gliadin Bu-4	54	Gamma-gliadin Bu-4	50
	Gamma-gliadin Bu-10	6			LMW-GS Bu-1 (m-type)	33			Gamma-gliadin Bu-9	43
	LMW-GS Bu-1 (m-type)	2
167	LMW-GS Bu-1 (m-type)	54	LMW-GS Bu-1 (m-type)	175
	LMW-GS [GenBank: AAV75996.1] (m-type)	2
	LMW-GS [GenBank: CAB40553.1] (s-type)	2
	Peroxidase	4
169	Gamma gliadin Bu-4	21	LMW-GS Bu-1 (m-type)	76	LMW-GS Bu-1 (m-type)	10	Gamma-gliadin Bu-4	227	Gamma-gliadin Bu-3	20
	Gamma gliadin Bu-10	9
	LMW-GS Bu-2/-12/-13 (s-type)	8
170	LMW-GS Bu-1 (m-type)	24	LMW-GS Bu-6 (m-type)	57
	LMW-GS [GenBank:AAU95772.1] (m-type)	2	LMW-GS Bu-1 (m-type)	56
	Peroxidase 1	6
172	Gamma gliadin Bu-10 or Bu-3	4	Gamma gliadin Bu-3	58	Alpha gliadin Bu-9	70			Alpha gliadin Bu-12	73
	Alpha gliadin Bu-1 or Bu-3	4
	Alpha gliadin Bu-9	3
173	LMW-GS Bu-6 (m-type)	23	LMW-GS Bu-6 (m-type)	333
	Peroxidase	15
177	Alpha gliadin [GenBank:Bu-BQ806209]	12							Alpha gliadin TC11_315573	167
	Alpha gliadin Bu-4	7
	Alpha gliadin Bu-BQ805841	2
	Alpha gliadin RS_UWI_1989 (like alpha-gliadin-Bu-5 )	3
	Gamma-gliadin Bu-9	2
180	Globulin of Glo-3 type TC11_307216	11					Globulin	125
	Globulin of Glo-3 type TC11_305389	4
	Peroxidase	3
	Globulin of Glo-3 type RS_UWI_13696	3
	Globulin of Glo-3 type TC11_307216	2
183	Alpha gliadin Bu-5	31	Alpha gliadin Bu-5	86	Alpha gliadin Bu-5	592			Alpha gliadin Bu-5	903
	Alpha gliadin Bu-27	2
	Gamma gliadin Bu-7	2
184	Globulin of Glo-3 type TC11_305389	12					Globulin	28
	Globulin of Glo-3 type RS_UWI_13696	2
190	Alpha gliadin Bu-14	27			Alpha gliadin Bu-14	58			Alpha gliadin Bu-14	58
	Alpha gliadin Bu-27	2
193	Farinin Bu-2	12	Farinin Bu-2	51
	Alpha gliadin Bu-10	3
195	Farinin Bu-2	3							Glucose and ribitol dehydrogenase	35
	Glucose and ribitol dehydrogenase	2
	Alpha gliadin Bu-15	2
310	LMW-GS Bu-3 (s-type)	21	LMW-GS Bu-20 (s-type)	38
	LMW-GS [GenBank:BAB78741] (s-type)	2
	LMW-GS TC11_347040	2
314	LMW-GS Bu-2/1-2/-13 (s-type)	20	LMW-GS Bu-2 (s-type)	254
	LMW-GS TC11_277260 (s-type)	3
315	LMW-GS Bu-11 (m-type)	18	LMW-GS Bu-2 (s-type)	184
	LMW-GS Bu-2/12/13 (s-type)	10
316	LMW-GS Bu-3 (s-type)	14	LMW-GS Bu-2 (s-type)	50
	Omega gliadin TC264060_2	5
	C-hordein-like TC11_326977	2
317	LMW-GS Bu-2/12/13 (s-type)	19	LMW-GS Bu-2 (s-type)	164
	LMW-GS TC11_277260 (s-type)	2	LMW-GS Bu-11 (m-type)	78
	LMW-GS Bu-3 (s-type)	3
318	LMW-GS Bu-2/1-2/-13 (s-type)	15							LMW-GS Bu-11 (m-type)	11
	Omega gliadin TC264060_2	11
	HMW-GS Ax2*	2
319	LMW-GS TC11_277270 (m-type)	17	LMW-GS Bu-12 (s-type)	88
	LMW-GS TC11_277260 (s-type)	2	LMW-GS Bu-11 (m-type)	61
320	Gamma gliadin Bu-5	19	LMW-GS Bu-2 (s-type)	103	Gamma gliadin Bu-5	425			Gamma gliadin Bu-5	857
			Gamma gliadin Bu-5	92
322	LMW-GS Bu-2/12/13 (s-type)	10	LMW-GS Bu-2 (s-type)	196
	Gamma gliadin Bu-5	3
323	Gamma gliadin Bu-5	18	LMW-GS Bu-2 (s-type)	127	Gamma gliadin Bu-5	356			Gamma gliadin Bu-5	310
	LMW-GS Bu-2/12/13 (s-type)	4
324	Gamma gliadin Bu-5	21	LMW-GS Bu-2 (s-type)	79	Gamma gliadin Bu-5	573			Gamma gliadin Bu-5	468
			Gamma gliadin Bu-5	59
325	Gamma gliadin Bu-1 or Bu-8	6	Gamma gliadin Bu-2	29	Gamma gliadin Bu-1	338			Gamma gliadin Bu-1	238
	LMW-GS Bu-7, Bu-5 or Bu-10	2	LMW-GS Bu-7 (m-type)	22
	Gamma gliadin Bu-2	2
327	Alpha gliadin Bu-11	8	Alpha gliadin TC11_314676 (like alpha Bu-12)	28	Alpha gliadin Bu-11	188			Alpha gliadin Bu-11	323
	Alpha gliadin Bu-23	5							Alpha gliadin Bu-23	103
	Alpha gliadin Bu-12	2							Gamma gliadin Bu-1	76
	Alpha gliadin Bu-16)	2
	Gamma gliadin Bu-2	2
328	Alpha gliadin Bu-12	14			Gamma hordein	55			Gamma hordein	86
	Gamma hordein	8
	Alcohol dehydrogenase	6
	Alpha gliadin Bu-17	3
329	Alpha gliadin Bu-12	8			Alpha gliadin Bu-12	534	Glyceraldehyde phosphate dehydrogenase	124	Alpha gliadin Bu-12	459
	Formate dehdyrogenase	3			Alpha gliadin Bu-3	227			Alpha gliadin Bu-3	151
	Gamma hordein	3
	Alpha gliadin Bu-17	2
330	Alpha gliadin Bu-2	13	LMW-GS Bu-8 (m-type )	40	Alpha gliadin Bu-15	151	Alpha gliadin TC11_284270_3	99	Alpha gliadin Bu-12	107
	Alpha gliadin Bu-11	5			Alpha gliadin Bu-4	83			Alpha gliadin RS_UWI_15539	73
	Alpha gliadin Bu-15	3
	Alpha gliadin Bu-5	2
	Alpha gliadin Bu-6	2
	Gamma gliadin Bu-11	2
331	Alpha gliadin Bu-14	3			Alpha gliadin Bu-4	205			Alpha gliadin Bu-4	248
	Alpha gliadin Bu-12	2			Alpha gliadin Bu-12	140			Alpha gliadin Bu-12	94
334	Alpha gliadin Bu-BQ838853	22			Alpha gliadin Bu-2	90	Farinin Bu-3	34	Gamma gliadin Bu-7	36
	Gamma gliadin-Bu-7	18							Alpha gliadin Bu-5 or Bu-14	31
	Gamma gliadin-Bu-6	7
	Gamma gliadin-Bu-1, Bu-4 or Bu-8	2
336	Farinin Bu-3	9	Farinin Bu-3	67
	Alpha gliadin Bu-4	3
338	Alpha gliadin Bu-2	16	Alpha gliadin Bu-2	123			Alpha gliadin Bu-2	145	Alpha gliadin Bu-2	62
	Alpha gliadin Bu-5 or Bu-14	3
341	Alpha gliadin Bu-23	18	Alpha gliadin Bu-23	47	Alpha gliadin Bu-23	477	Glyceraldehyde phosphate dehydrogenase	174	Alpha gliadin Bu-8	600
	Gamma gliadin Bu-2	4							Alpha gliadin Bu-23	149
	Alpha gliadin Bu-8	2
342	alpha-gliadin Bu-1	13			Alpha gliadin Bu-1	189	Gamma gamma Bu-3	112	Alpha gliadin Bu-1	215
	gamma-gliadin Bu-2	7
	alpha-gliadin Bu-8	3
	alpha-gliadin TC234369 (alpha-gliadin-Bu-4 )	2
343	LMW-GS Bu-8 (m-type )	20	LMW-GS Bu-1 (m-type)	73
	Gamma-gliadin Bu-3	11	Gamma-gliadin Bu-3	68
	Alpha gliadin Bu-1	5
344	Alpha gliadin Bu-5	20			Alpha gliadin Bu-5	231			Alpha gliadin Bu-5	295
346	Gamma gliadin Bu-6	13	Alpha gliadin Bu-2	6	Gamma gliadin Bu-6	74	Aspartic proteinase	84	Gamma gliadin Bu-6	186
348	Triticin	21	LMW-GS Bu-7 (m-type)	58
	Gamma gliadin Bu-5	2
349	HMW-GS By9	16	HMW-GS By9	117
350	HMW-GS By9	42	HMW-GS By9	486
351	HMW-GS By9	25	HMW-GS By9	84
	HMWGS Dy10	2
360	HMW-GS By9	30	HMW-GS By9	65
387	Alpha gliadin Bu-12	13			Alpha gliadin Bu-12	156			Alpha gliadin Bu-12	253
	Alpha gliadin Bu-BQ807194	3
	Alpha gliadin Bu-1 or Bu-3	2
	Fructose bis-phosphate aldolase	2
389	Alpha gliadin Bu-14	3							Alpha gliadin Bu-14	55
	GDP-binding protein	2
420	Alpha gliadin Bu-27	20							Alpha gliadin Bu-27	14
	HMW-GS By9	6
	Alpha gliadin Bu-23	5
423	Triticin	19	Triticin	203			Triticin	555
424	HMWGS Dy10	23	HMW-GS By9	170
467	Alpha gliadin Bu-4	31	Alpha gliadin Bu-4	66	Alpha gliadin Bu-4	269	LMW-GS Bu-8 (m-type )	40	Alpha gliadin Bu-4	416
	LMW-GS-Bu-8 (m-type )	9	LMW-GS Bu-8 (m-type )	61	Alpha gliadin Bu-12	88	Glyceraldehyde phosphate dehydrogenase	32	Alpha gliadin Bu-12	91
	Alpha gliadin Bu-12	3
	Alpha gliadin [GenBank:7209253]	3
	Gamma gliadin Bu-11	2
	Alpha gliadin Bu-10	2
468	Alpha gliadin Bu-3	35	Alpha gliadin Bu-3	32	Alpha gliadin Bu-3	297	Glyceraldehyde phosphate dehydrogenase	24	Alpha gliadin Bu-3	479
	Alpha gliadin Bu-5	6	LMW-GS Bu-8 (m-type )	30	Alpha gliadin Bu-8	98			Alpha gliadin Bu-12	134
	Alpha gliadin Bu-8	5			Alpha gliadin Bu-12	98
	Fructose bis-phosphate aldolase	3
472	LMW-GS Bu-7 (m-type)	19	LMW-GS Bu-7 (m-type)	69
	Gamma gliadin Bu-8	4
	Gamma gliadin Bu-5	2
524	Alpha gliadin Bu-12	32			Alpha gliadin Bu-12	388			Alpha gliadin Bu-12	422
	Alpha gliadin Bu-3	6
	LMW-GS-Bu-8 (m-type )	5
	Alpha gliadin Bu-17	2
525	Alpha gliadin Bu-12	24	Alpha gliadin Bu-12	79
	Alpha gliadin Bu-10	4	Gamma-gliadin Bu-3	55
	Alpha gliadin Bu-3 or Bu-1	3
	Alpha gliadin Bu-27	2
527	Gamma-gliadin Bu-11	11			Alpha gliadin Bu-12	181			Gamma-gliadin Bu-11	214
	Alpha gliadin Bu-10	6			Alpha gliadin Bu-10	80			Alpha gliadin Bu-12	82
	Alpha gliadin Bu-14	2							Alpha gliadin Bu-10	72
530	Seed globulin	7							Alpha gliadin Bu-5	37
	Alpha gliadin Bu-5	6
546	Alpha gliadin Bu-14	12	Alpha gliadin Bu-2	76
	Alpha gliadin Bu-10	5
	Alpha gliadin Bu-2	2
550	Alpha gliadin Bu-10	35	Alpha gliadin Bu-12	55			Gamma-gliadin Bu-4	21	Alpha gliadin Bu-12	56
	Alpha gliadin Bu-12	3	Gamma-gliadin Bu-3	40
	Alpha gliadin Bu-14	2	Alpha gliadin Bu-10	39
	Gamma gliadin Bu-1, Bu-4 or Bu-8	2
