# Supplementary material for: Protein composition of wheat gluten polymer fractions determined by quantitative two-dimensional gel electrophoresis and tandem mass spectrometry
Source: Proteome Sci. 2014 Feb 11;12:8. doi: 10.1186/1477-5956-12-8 (PMC4016294; doi:10.1186/1477-5956-12-8)
Supplement: Additional file 2: Table S2 — Statistical analysis of average normalized volumes of 2-DE spots from UPP and EPP fractions. Values in columns 1, 2 and 3 were obtained from three separate extractions of flour protein. Each value represents the average normalized volume of the spot from 2 replicate gels. Proteins were grouped according to identifications determined from the UPP peak 1 fraction and will be different for the UPP peak 2 fraction and EPP fractions. [file 1477-5956-12-8-S2.xlsx]

## Sheet: Supplemental Table 2
			PEAK 1								PEAK 2								AVERAGE			STD			AVERAGE			STD			% Total Spot Volume			% Total Spot Volume
			UPP				EPP				UPP				EPP				PEAK 1			PEAK 1			PEAK 2			PEAK 2			PEAK 1			PEAK 2
Spot # 1	Predominant Protein, Total 2% SDS extract 2	Predominant Protein, UPP Peak 1 3	1	2	3		1	2	3		1	2	3		1	2	3		UPP	EPP		UPP	EPP		UPP	EPP		UPP	EPP		UPP	EPP		UPP	EPP
3	HMW-GS Dx5	HMW-GS Dx5	277.03	247.021	245.988		147.189	134.696	124.57		35.2079	40.1455	25.6595		65.2287	75.9262	73.148		256.68	135.485		17.6313	11.33		33.671	71.4343		7.3643	5.55084		1.79905	1.22839		0.223975	0.462949
5	HMW-GS Dx5		282.187	263.55	245.493		109.912	118.259	110.251		27.775	28.6616	23.2264		90.4147	88.3936	80.2917		263.743	112.807		18.3479	4.72422		26.5543	86.3667		2.91594	5.35725		1.84856	1.02278		0.176636	0.559722
7	HMW-GS Dx5		71.9394	76.7337	66.4181		28.6182	27.8581	24.5778		8.10482	13.8141	10.7541		17.498	16.9632	16.999		71.697	27.018		5.16206	2.14721		10.891	17.1534		2.8571	0.298948		0.50252	0.244962		0.0724455	0.111167
10	HMW-GS Dx5		32.1091	29.6252	32.7946		16.7628	10.8582	11.1442		10.2124	10.1222	9.41274		8.71922	9.35376	8.95773		31.5096	12.9217		1.66753	3.32954		9.91579	9.01024		0.437981	0.320512		0.220849	0.117157		0.0659585	0.0583932
14	HMW-GS Dx5		23.2634	20.7897	19.1605		11.6228	10.6225	9.48783		3.79823	4.12722	2.66235		10.567	8.55386	5.61529		21.0712	10.5777		2.06587	1.06818		3.52926	8.24539		0.768583	2.49024		0.147686	0.0959043		0.0234762	0.0534364
138	HMW-GS Dx5		46.7091	48.533	93.9757		39.0367	45.1808	54.2226		179.262	183.686	177.09		176.101	158.489	166.235		63.0726	46.1467		26.7784	7.6389		180.013	166.942		3.36117	8.82719		0.442072	0.418395		1.19742	1.08191
307	HMW-GS Dx5		217.541	169.17	147.576		39.5477	54.0415	53.5063		20.7223	18.176	15.0264		69.9754	56.3374	45.0486		178.096	49.0318		35.8263	8.21787		17.9749	57.1205		2.85327	12.4818		1.24826	0.444553		0.119567	0.370184
538	HMW-GS Dx5		4.18718	4.04668	3.4722		5.9796	7.70227	6.22939		11.6721	9.58655	10.3445		6.5554	8.58679	5.54323		3.90202	6.63709		0.378807	0.930894		10.5344	6.89514		1.05564	1.54996		0.027349	0.0601761		0.0700733	0.0446857
	TOTAL HMW-GS Dx5		955.966	861.47	857.878		399.669	411.218	396.99		297.755	310.319	277.176		446.06	424.604	404.839		889.771	400.625		107.858	39.3868		293.083	423.168		21.614	36.8768		6.23635	3.63233		1.94955	2.74245
12	HMW-GS Ax2*	HMW-GS Ax2*	159.367	153.246	154.752		108.266	105.012	92.6841		13.7631	15.0396	13.4915		42.365	40.5003	39.4466		155.788	101.987		3.18918	8.21944		14.0981	40.7706		0.826613	1.47784		1.09191	0.924681		0.0937784	0.264225
16	HMW-GS Ax2*		91.7004	75.0285	81.1345		39.2755	44.6761	45.0903		10.8871	6.68473	5.76516		30.5325	30.3711	27.2303		82.6212	43.014		8.43479	3.24422		7.77899	29.378		2.73067	1.86169		0.579086	0.389992		0.0517448	0.190391
17	HMW-GS Ax2*		176.993	146.45	143.312		82.1374	92.241	91.9486		11.8362	12.676	12.4988		51.2484	55.3404	47.804		155.585	88.7756		18.6056	5.75078		12.337	51.4642		0.44262	3.77286		1.09049	0.804896		0.0820641	0.333527
18	HMW-GS Ax2*		23.2509	26.1206	21.7381		21.9705	16.886	14.6065		9.8947	9.98945	4.07945		9.35916	13.6742	8.55617		23.7032	17.821		2.22599	3.76997		7.98787	10.5298		3.38512	2.75253		0.166134	0.161576		0.0531342	0.0682413
19	HMW-GS Ax2*		44.1166	47.5417	49.7285		30.6986	36.8867	31.5163		7.8134	9.73654	6.29418		11.837	13.7634	13.9419		47.129	33.0339		2.82862	3.36159		7.94804	13.1808		1.72513	1.16713		0.330324	0.299506		0.0528693	0.0854214
23	HMW-GS Ax2*	HMW-GS Ax2*	71.5997	66.286	58.6023		65.6855	66.9171	64.5909		25.3815	28.3646	27.3794		36.2679	28.1511	26.7662		65.496	65.7312		6.5346	1.16379		27.0418	30.395		1.51992	5.13296		0.459057	0.59596		0.179879	0.196983
24	HMW-GS Ax2*		51.5593	41.7818	38.8294		40.4777	48.8268	44.7662		22.5818	22.2982	18.2559		31.6426	24.9133	22.6944		44.0568	44.6902		6.6629	4.17505		21.0453	26.4168		2.41987	4.65971		0.308791	0.40519		0.139991	0.171201
28	HMW-GS Ax2*		33.1565	29.7704	27.2527		23.4443	28.3145	29.8493		15.9848	12.6168	13.1693		27.2736	22.1758	22.6384		30.0599	27.2027		2.96256	3.3441		13.9236	24.0293		1.80629	2.81922		0.210688	0.246637		0.0926181	0.155728
	TOTAL HMW-GS Ax2*		651.743	586.226	575.35		411.955	439.76	415.052		118.143	117.406	100.934		240.526	228.89	209.078		604.44	422.256		51.4443	33.0289		112.161	226.165		14.8562	23.6439		4.23648	3.82844		0.746078	1.46572
20	HMW-GS Bx7		363.197	283.606	296.573		193.768	204.25	193.741		30.5342	33.0201	32.4276		127.189	122.079	106.87		314.459	197.253		42.7034	6.05929		31.994	118.713		1.29849	10.5692		2.20402	1.78842		0.21282	0.769348
21	HMW-GS Bx7	HMW-GS Bx7	321.032	266.845	249.702		176.268	199.088	156.919		22.9014	28.5118	19.8414		92.2265	82.3742	68.6235		279.193	177.425		37.2337	21.1085		23.7515	81.0747		4.39726	11.8551		1.95685	1.60865		0.157992	0.525426
25	HMW-GS Bx7		143.454	130.576	121.397		56.2929	80.128	82.6262		15.1161	29.9627	23.9104		71.5983	65.0359	55.3819		131.809	73.0157		11.0802	14.5361		22.9964	64.0054		7.46537	8.15722		0.92384	0.662007		0.152969	0.414803
26	HMW-GS Bx7		264.375	217.788	206.017		115.147	128.361	128.95		23.9321	29.9658	20.4085		108.289	94.52	91.5841		229.394	124.153		30.8617	7.80491		24.7688	98.131		4.8333	8.91857		1.6078	1.12565		0.164759	0.635963
27	HMW-GS Bx7		93.3792	83.9469	72.5585		35.3137	51.4134	30.7372		7.27009	7.02054	7.59956		22.3148	16.4417	19.3797		83.2948	39.1548		10.4257	10.8601		7.29673	19.3787		0.290427	2.93657		0.583808	0.355002		0.0485369	0.125589
29	HMW-GS Bx7		19.8188	17.9091	15.719		9.39528	9.59908	8.17003		3.04365	1.97088	2.5055		9.18259	4.61912	6.77225		17.8156	9.0548		2.0515	0.772975		2.50668	6.85799		0.536387	2.28294		0.124868	0.0820965		0.0166741	0.044445
33	HMW-GS Bx7		21.7585	13.8787	15.5052		12.8011	11.9506	11.3112		6.77691	5.32636	5.04773		8.50641	8.86805	7.33629		17.0475	12.021		4.16015	0.747452		5.717	8.23692		0.928419	0.800654		0.119485	0.10899		0.0380287	0.0533815
302	HMW-GS Bx7		3.92767	6.85401	8.51602		4.20316	4.99987	4.03242		1.61001	0.984672	0.883421		1.42378	2.06164	1.66711		6.43256	4.41181		2.32303	0.516377		1.15937	1.71751		0.393535	0.321901		0.0450854	0.0400003		0.00771195	0.0111308
	TOTAL HMW-GS Bx7		1230.94	1021.4	985.988		603.19	689.79	616.487		111.184	136.763	112.624		440.73	396	357.615		1079.44	636.489		140.839	62.4057		120.19	398.115		20.1432	45.8421		7.56575	5.77081		0.799491	2.58009
40	HMW-GS By9	HMW-GS By9	217.455	190.559	189.101		86.4755	99.6263	93.5382		9.63526	14.4632	11.7253		93.1263	67.98	73.6491		199.038	93.2133		15.9657	6.58142		11.9413	78.2518		2.42119	13.1899		1.39505	0.845131		0.0794316	0.507131
47	HMW-GS By9		17.0145	16.3898	15.7751		6.90585	9.08938	8.40966		4.41544	2.7123	4.68303		4.95218	6.81637	4.31453		16.3931	8.13497		0.619715	1.11738		3.93693	5.36103		1.06896	1.30006		0.114898	0.0737568		0.0261879	0.0347435
51	HMW-GS Dy10	HMW-GS By9	58.2227	48.5782	46.7525		26.332	33.635	30.2469		5.91483	4.85343	6.57952		19.5215	19.11	14.6383		51.1844	30.0713		6.16326	3.6547		5.78259	17.7566		0.870615	2.70831		0.358748	0.272646		0.0384651	0.115076
52	HMW-GS By9		12.7582	13.0729	11.3159		8.30851	9.26978	9.73758		3.18677	3.73158	3.61873		3.50139	4.32344	3.98418		12.3823	9.10529		0.936867	0.728597		3.51236	3.93634		0.287557	0.413107		0.0867869	0.0825543		0.0233638	0.0255104
349	HMW-GS By9	HMW-GS By9	72.3918	70.0468	70.123		30.2296	35.8222	34.7215		8.33869	9.6189	7.79911		32.357	38.621	33.9031		70.8539	33.5911		1.33248	2.96271		8.58557	34.9604		0.93468	3.26309		0.49661	0.304558		0.0571101	0.22657
350	HMW-GS By9	HMW-GS By9	242.641	200.611	206.225		110.167	120.343	110.213		14.3995	15.2435	13.97		87.7667	57.4828	61.3552		216.492	113.574		22.8185	5.86177		14.5376	68.8682		0.647927	16.4807		1.51738	1.02974		0.0967025	0.446318
351	HMW-GS By9	HMW-GS By9	58.1961	58.8162	47.7689		32.6831	41.0888	31.8397		5.93256	6.56031	5.28815		17.5582	13.2693	13.9987		54.9271	35.2038		6.20689	5.11393		5.92701	14.9421		0.636097	2.29485		0.38498	0.31918		0.0394257	0.0968359
358	HMW-GS By9		43.5688	35.6507	44.8516		26.488	24.8442	22.6611		9.38351	5.93869	9.03378		14.4885	13.6249	10.8211		41.357	24.6644		4.98331	1.91979		8.11866	12.9782		1.89599	1.91735		0.289869	0.223624		0.0540043	0.0841083
360	HMW-GS By9	HMW-GS By9	33.2757	27.8736	33.7177		24.3384	26.1131	20.5369		4.22998	4.63598	3.82881		9.49665	8.48927	8.43239		31.6223	23.6628		3.25404	2.84883		4.23159	8.8061		0.403585	0.598704		0.221639	0.214542		0.028148	0.0570702
424	HMW-GS Dy10	HMW-GS By9	75.1842	60.0456	63.7253		22.8973	35.4327	31.1678		7.50028	7.12153	7.21722		19.1786	25.1553	17.0623		66.3184	29.8326		7.89544	6.37345		7.27968	20.4654		0.19695	4.19718		0.464821	0.270481		0.0484235	0.132631
	TOTAL HMW-GS By9		830.708	721.644	729.356		374.826	435.264	393.072		72.9368	74.8794	73.7436		301.947	254.872	242.159		760.569	401.054		70.1762	37.1626		73.8533	266.326		9.36355	46.3632		5.33078	3.63621		0.491262	1.726
42	HMW-GS Dy10	HMW-GS Dy10	404.535	319.822	326.172		190.465	186.231	179.734		45.5556	61.1507	53.3368		168.639	132.407	119.565		350.176	185.477		47.1831	5.40501		53.3477	140.204		7.79758	25.4492		2.45436	1.68165		0.354862	0.908627
48	HMW-GS Dy10		128.436	123.399	114.264		42.7533	49.7243	48.0649		12.9007	11.9728	11.7855		30.047	40.4199	35.077		122.033	46.8475		7.18373	3.64144		12.2197	35.1813		0.597204	5.1872		0.855322	0.424749		0.0812837	0.228002
333	HMW-GS Dy10		267.31	220.007	216.477		124.711	113.024	115.443		28.3679	37.9445	28.4014		104.492	97.7411	88.9172		234.598	117.726		28.3843	6.16869		31.5713	97.05		5.51941	7.81025		1.64428	1.06738		0.210008	0.628958
514	HMW-GS Dy10		27.8208	27.366	24.6265		11.5361	14.5992	18.6866		15.6175	20.5203	20.631		10.8075	23.9716	12.1577		26.6044	14.9406		1.72799	3.58746		18.9229	15.6456		2.86311	7.24207		0.186469	0.135461		0.125873	0.101395
	TOTAL HMW-GS Dy10		828.102	690.595	681.539		369.465	363.578	361.929		102.442	131.588	114.155		313.985	294.54	255.717		733.412	364.991		84.4792	18.8026		116.062	288.081		16.7773	45.6887		5.14043	3.30924		0.772026	1.86698
166	Gamma gliadin Bu-4	LMW-GS Bu-1 (m-type)	146.917	131.586	124.824		103.766	123.415	127.681		104.769	116.086	116.755		105.491	127.569	116.153		134.442	118.288		11.3198	12.7557		112.537	116.404		6.7351	11.0411		0.942298	1.07247		0.748579	0.754388
167	LMW-GS Bu-1	LMW-GS Bu-1 (m-type)	497.463	452.829	416		327.811	358.595	328.347		139.113	178.095	172.437		239.543	200.056	215.047		455.431	338.251		40.7935	17.6204		163.215	218.215		21.064	19.9329		3.19208	3.0668		1.08568	1.4142
169	Gamma gliadin Bu-4	LMW-GS Bu-1 (m-type)	717.761	717.248	641.585		557.867	585.544	569.005		347.396	399.494	414.502		502.013	444.19	493.814		692.198	570.805		43.8332	13.9257		387.131	480.006		35.2199	31.2871		4.85157	5.17528		2.57514	3.1108
343	LMW-GS Bu-8	LMW-GS Bu-1 (m-type)/Gamma-gliadin Bu-3	18.2718	23.1117	12.8131		23.6381	19.0104	21.7409		33.0875	23.4501	25.557		30.6898	28.7885	34.6502		18.0655	21.4631		5.15243	2.3263		27.3649	31.3762		5.06668	2.99051		0.12662	0.194598		0.182028	0.203341
	TOTAL LMW-GS Bu-1		1380.41	1324.78	1195.22		1013.08	1086.56	1046.77		624.366	717.125	729.251		877.736	800.603	859.665		1300.14	1048.81		101.099	46.6281		690.247	846.001		68.0856	65.2516		9.11257	9.50915		4.59143	5.48273
314	LMW-GS Bu-2/13	LMW-GS Bu-2 (s-type)	143.527	140.743	169.498		156.419	129.472	128.992		66.6003	72.2109	74.5007		84.8063	102.013	77.2904		151.256	138.294		15.8595	15.6984		71.1039	88.0367		4.06486	12.6741		1.06014	1.25387		0.472974	0.570545
315	LMW-GS Bu-11	LMW-GS Bu-2 (s-type)	103.612	91.6538	100.319		78.6766	90.9184	81.3559		38.4439	51.6294	40.3067		47.7635	49.8392	57.7645		98.5282	83.6503		6.17684	6.43533		43.46	51.7891		7.13597	5.27793		0.690577	0.758427		0.28909	0.335633
316	LMW-GS Bu-3	LMW-GS Bu-2 (s-type)	118.6	108.673	102.643		66.3293	83.9982	70.4907		50.5905	67.7985	62.1924		89.9047	56.0772	63.9114		109.972	73.6061		8.05763	9.23721		60.1938	69.9644		8.77636	17.7075		0.770785	0.667359		0.400401	0.453423
317	LMW-GS Bu-2/13	LMW-GS Bu-2 (s-type)	99.2428	93.21	91.9924		66.3315	66.3211	75.297		103.585	149.818	133.138		99.94	108.194	98.5141		94.8151	69.3165		3.88255	5.17927		128.847	102.216		23.413	5.22579		0.664552	0.628468		0.857075	0.662437
318	LMW-GS Bu-2/13		84.6606	65.8933	49.2402		47.183	38.5697	43.7561		104.383	71.6215	95.052		75.7095	80.6896	69.3023		66.598	43.1696		17.7207	4.33649		90.3523	75.2338		16.8791	5.70856		0.466781	0.391403		0.601012	0.487572
320	Gamma gliadin Bu-5	LMW-GS Bu-2 (s-type)/Gamma gliadin Bu-5	222.094	221.667	190.938		126.006	128.399	144.122		626.036	649.037	622.251		567.737	577.051	544.023		211.566	132.843		17.8658	9.84125		632.441	562.937		14.4963	17.0295		1.48285	1.20444		4.20692	3.64826
322	LMW-GS Bu-2/13	LMW-GS Bu-2 (s-type)	125.274	118.208	122.233		67.3993	95.1416	85.4058		94.8024	85.5977	104.048		117.265	104.163	100.645		121.905	82.6489		3.54476	14.0752		94.816	107.357		9.22515	8.75838		0.854424	0.749347		0.630704	0.695758
323	Gamma gliadin Bu-5	LMW-GS Bu-2 (s-type)	68.3427	68.6643	58.058		43.4445	40.687	39.7892		219.252	210.181	212.605		190.442	217.783	194.786		65.0217	41.3069		6.03288	1.90488		214.013	201.004		4.69624	14.6925		0.455733	0.374515		1.42358	1.30266
324	Gamma gliadin Bu-5	LMW-GS Bu-2 (s-type)	58.0969	54.3867	47.6424		43.2509	32.6779	41.6789		218.43	185.935	189.065		160.54	194.376	184.277		53.3754	39.2025		5.30011	5.70493		197.81	179.731		17.926	17.3699		0.374104	0.355435		1.31581	1.16479
pu1a (UPP-1a)		LMW-GS Bu-2 (s-type)	6.09399	5.52942	6.98301		3.61828	4.83094	5.23236		8.2306	10.2078	8.09071		5.62346	7.29363	7.38717		6.20214	4.56053		0.732807	0.840331		8.84305	6.76809		1.18401	0.992378		0.0434704	0.0413486		0.0588228	0.0438623
	TOTAL LMW-GS Bu-2		1029.54	968.627	939.547		698.659	711.017	716.12		1530.35	1554.04	1541.25		1439.73	1497.48	1397.9		979.239	708.598		85.1736	73.2533		1541.88	1445.04		107.797	105.436		6.86342	6.4246		10.2564	9.36494
120	LMW-GS Bu-3	LMW-GS Bu-3 (s-type)	351.767	317.891	322.887		219.633	229.358	244.693		99.3698	97.7255	112.653		228.741	237.768	220.482		330.848	231.228		18.2876	12.6341		103.249	228.997		8.18498	8.64608		2.31889	2.09646		0.686801	1.48408
124	Alpha gliadin [GenBank:BQ807130]	LMW-GS Bu-3 (s-type)	50.8396	63.6055	43.4513		33.1956	26.7009	30.3232		99.0199	87.7452	85.6487		98.921	107.716	89.7065		52.6322	30.0732		10.196	3.25456		90.8046	98.7811		7.19146	9.00542		0.368895	0.272663		0.60402	0.640176
125	LMW-GS [GenBank: AAB48469]	LMW-GS Bu-3 (s-type)	95.4425	95.6764	84.677		54.8576	65.3009	69.0778		25.2118	33.3589	35.5473		70.7811	75.1626	74.6277		91.9319	63.0788		6.28408	7.36595		31.3727	73.5238		5.44649	2.39024		0.644345	0.571913		0.208687	0.47649
131	LMW-GS Bu-3	LMW-GS Bu-3 (s-type)	171.79	159.895	147.345		119.486	123.411	124.593		45.7456	51.8979	57.2679		96.1254	106.761	107.763		159.676	122.497		12.2238	2.67363		51.6371	103.55		5.76557	6.44911		1.11916	1.11063		0.343483	0.671081
132	LMW-GS Bu-3	LMW-GS Bu-3 (s-type)	113.034	119.091	104.246		61.5142	72.1365	73.5655		24.9499	24.3847	30.1179		84.3869	91.2902	88.9091		112.124	69.0721		7.46423	6.58419		26.4842	88.1954		3.15959	3.50653		0.78587	0.626251		0.176169	0.571573
161	LMW-GS Bu-3		7.57406	6.46833	7.41977		3.38792	8.18239	6.87114		34.9091	28.9642	47.4611		37.3713	50.6785	43.879		7.15405	6.14715		0.598845	2.47787		37.1115	43.9762		9.44307	6.65411		0.0501423	0.055734		0.246861	0.285
237	LMW-GS Bu-3		19.7081	18.5453	26.2256		14.7379	18.4298	20.8038		14.4062	14.2252	14.5325		14.1619	14.5457	15.3462		21.493	17.9905		4.13958	3.05673		14.3879	14.6846		0.154471	0.604231		0.150643	0.163113		0.0957067	0.0951673
119	LMW-GS Bu-3	LMW-GS Bu-3 (s-type)	589.399	503.896	503.796		390.078	376.947	375.71		172.528	210.285	187.295		324.091	299.217	296.079		532.363	380.912		49.3943	7.96231		190.036	306.462		19.0269	15.3471		3.7313	3.45359		1.2641	1.98611
119a	LMW-GS Bu-3	LMW-GS Bu-3 (s-type)	90.723	85.2041	77.5417		59.1366	56.8085	68.34		27.8309	22.9887	31.0749		56.7349	66.6435	62.4128		84.4896	61.4284		6.61966	6.09777		27.2982	61.9304		4.06935	4.97191		0.592182	0.556949		0.181584	0.401356
	TOTAL LMW-GS Bu-3		1490.28	1370.27	1317.59		956.027	977.275	1013.98		543.972	571.575	601.598		1011.31	1049.78	999.205		1392.71	982.427		115.208	52.1071		572.382	1020.1		62.4419	57.5748		9.76143	8.90731		3.80741	6.61103
140	LMW-GS Bu-4	LMW-GS Bu-4 (i-type)	110.859	140.619	113.575		74.3517	100.056	88.3207		45.3878	60.0729	64.8941		58.1147	70.272	53.9619		121.684	87.5762		16.454	12.8684		56.785	60.7829		10.1603	8.47609		0.852878	0.794021		0.377726	0.393919
141a	LMW-GS Bu-4	LMW-GS Bu-4 (i-type)	79.7626	85.1011	77.405		50.0489	76.9802	67.7274		40.1236	55.3527	58.0123		70.0219	66.5288	75.2798		80.7562	64.9188		3.9431	13.6836		51.1629	70.6102		9.65231	4.40507		0.566015	0.588595		0.340329	0.457608
141	LMW-GS Bu-4_555	LMW-GS Bu-4 (i-type)	234.066	243.263	231.725		194.538	193.567	180.134		114.066	148.103	132.143		137.044	140.703	118.461		236.352	189.413		6.09929	8.05032		131.437	132.07		17.0293	11.9263		1.65657	1.71734		0.874305	0.855911
	TOTAL LMW-GS Bu-4		424.688	468.984	422.705		318.938	370.604	336.182		199.578	263.529	255.049		265.181	277.504	247.703		438.792	341.908		26.4963	34.6023		239.385	263.463		36.842	24.8074		3.07546	3.09996		1.59236	1.70744
170	LMW-GS Bu-1	LMW-GS Bu-6 (m-type)	95.8949	100.982	89.5239		75.0041	88.1491	87.6583		60.7399	55.1013	63.7941		51.239	54.1764	50.6086		95.467	83.6038		5.74116	7.45164		59.8785	52.008		4.40998	1.90415		0.669122	0.758005		0.398304	0.337051
173	LMW-GS Bu-6	LMW-GS Bu-6 (m-type)	203.887	219.423	188.837		162.452	161.082	152.027		115.125	111.825	117.172		104.229	111.259	103.332		204.049	158.521		15.294	5.66481		114.707	106.273		2.69773	4.34077		1.43017	1.43725		0.763018	0.688731
	TOTAL LMW-GS Bu-6		299.782	320.406	278.361		237.456	249.231	239.686		175.865	166.927	180.966		155.468	165.435	153.94		299.516	242.124		21.0351	13.1165		174.586	158.281		7.1077	6.24492		2.09929	2.19525		1.16132	1.02578
144	LMW-GS Bu-7	LMW-GS Bu-7 (m-type)	594.615	560.7	505.758		390.531	369.303	382.431		148.759	192.892	176.076		252.701	254.22	226.946		553.691	380.755		44.8412	10.7129		172.576	244.623		22.2738	15.3269		3.88078	3.45217		1.14795	1.58534
145	LMW-GS Bu-7	LMW-GS Bu-7 (m-type)	325.453	324.489	292.303		191.378	223.714	231.757		68.5608	103.466	109.641		170.149	142.57	181.887		314.082	215.616		18.8671	21.3725		93.8894	164.868		22.1515	20.1833		2.20138	1.95491		0.62454	1.06847
348	Triticin	LMW-GS Bu-7 (m-type)	24.7452	37.574	25.6653		28.7507	41.3394	36.3692		21.8763	22.9154	21.6607		13.4243	15.4654	12.2672		29.3282	35.4864		7.1559	6.34059		22.1508	13.719		0.670857	1.61931		0.205559	0.321743		0.147344	0.0889094
472	LMW-GS Bu-7	LMW-GS Bu-7 (m-type)	121.288	109.785	117.164		55.0228	71.6707	55.4991		50.4374	39.0103	46.8063		65.3161	62.5802	49.8391		116.079	60.7309		5.8277	9.4772		45.418	59.2451		5.8387	8.25993		0.813589	0.550625		0.302115	0.383953
	TOTAL LMW-GS Bu-7		1066.1	1032.55	940.89		665.683	706.027	706.056		289.633	358.284	354.185		501.59	474.836	470.94		1013.18	692.589		76.6919	47.9031		334.034	482.455		50.9349	45.3895		7.10131	6.27945		2.22195	3.12668
163	Gamma gliadin Bu-11	LMW-GS Bu-8 (m-type )	67.4344	69.2865	65.7958		58.6076	50.4966	54.228		183.691	172.219	173.579		166.803	169.015	180.117		67.5056	54.4441		1.74644	4.05979		176.496	171.978		6.26761	7.13452		0.473142	0.493624		1.17403	1.11455
330	Alpha gliadin Bu-2	LMW-GS Bu-8 (m-type )	214.251	215.525	210.883		165.842	162.945	179.195		468.606	476.532	462.077		448.413	438.902	449.11		213.553	169.328		2.39864	8.66731		469.072	445.475		7.23879	5.70294		1.49678	1.53523		3.12021	2.88702
	TOTAL LMW-GS Bu-8		281.686	284.811	276.678		224.45	213.442	233.423		652.297	648.751	635.657		615.216	607.917	629.227		281.059	223.772		4.14508	12.7271		645.568	617.454		13.5064	12.8375		1.96992	2.02886		4.29423	4.00157
319	LMW-GS TC11-277270	LMW-GS Bu-12 (s-type)	144.753	119.716	140.505		93.2848	105.347	100.083		64.1666	58.4254	65.6084		80.6769	79.7169	84.2926		134.991	99.5719		13.3982	6.04755		62.7334	81.5621		3.79988	2.41285		0.946145	0.902782		0.417295	0.528585
	TOTAL LMW-GS Bu-12		144.753	119.716	140.505		93.2848	105.347	100.083		64.1666	58.4254	65.6084		80.6769	79.7169	84.2926		134.991	99.5719		13.3982	6.04755		62.7334	81.5621		3.79988	2.41285		0.946145	0.902782		0.417295	0.528585
153	LMW-GS Bu-18	LMW-GS Bu-18 (m-type)	118.006	109.698	114.899		82.9034	89.2161	86.1998		29.491	38.3784	36.6432		46.7086	44.8168	44.2164		114.201	86.1064		4.19753	3.1574		34.8375	45.2472		4.71078	1.30068		0.800427	0.780696		0.231735	0.293237
155	LMW-GS Bu-18	LMW-GS Bu-18 (m-type)	164.793	171.519	163.975		136.519	126.845	117.442		45.4459	37.447	41.651		53.8293	73.106	66.3378		166.763	126.936		4.13944	9.53874		41.5146	64.4244		4.00118	9.77977		1.16883	1.15088		0.27615	0.417519
	TOTAL LMW-GS Bu-18		282.799	281.217	278.874		219.423	216.061	203.642		74.9369	75.8253	78.2942		100.538	117.923	110.554		280.964	213.042		8.33697	12.6961		76.3521	109.672		8.71196	11.0804		1.96925	1.93157		0.507884	0.710755
310	LMW-GS Bu-3	LMW-GS Bu-20 (s-type)	281.074	250.553	248.45		194.3	184.518	169.082		70.2322	77.3776	76.2529		129.536	114.869	110.271		260.026	182.633		18.2584	12.7138		74.6209	118.226		3.84213	10.0615		1.8225	1.65587		0.496368	0.766192
	TOTAL LMW-GS Bu-20		281.074	250.553	248.45		194.3	184.518	169.082		70.2322	77.3776	76.2529		129.536	114.869	110.271		260.026	182.633		18.2584	12.7138		74.6209	118.226		3.84213	10.0615		1.8225	1.65587		0.496368	0.766192
338	Alpha gliadin Bu-2	Alpha gliadin Bu-2	71.9293	78.6127	75.102		68.0461	81.9789	62.5923		82.0855	82.2515	69.813		41.7386	59.1478	46.2309		75.2147	70.8724		3.34311	9.99757		78.05	49.0391		7.13392	9.03795		0.527174	0.642574		0.519178	0.317811
346	Gamma gliadin Bu-6	Alpha gliadin Bu-2	76.9541	83.2021	86.194		69.6698	80.0772	88.0822		372.621	394.507	395.827		291.433	317.742	296.625		82.1168	79.2764		4.71462	9.23229		387.652	301.933		13.0334	13.9347		0.575551	0.71877		2.57861	1.95676
546	Alpha gliadin Bu-14	Alpha gliadin Bu-2	9.49479	10.8108	11.3451		5.48877	11.2766	9.73419		17.1744	21.3875	18.8882		17.4915	15.5234	14.6096		10.5502	8.83317		0.952272	2.99725		19.15	15.8748		2.1187	1.47275		0.0739459	0.0800872		0.127384	0.102881
	TOTAL 7 CYS ALPHA GLIADIN		158.378	172.626	172.641		143.205	173.333	160.409		471.881	498.146	484.528		350.663	392.413	357.466		167.882	158.982		9.01	22.2271		484.852	366.847		22.286	24.4454		1.17667	1.44143		3.22517	2.37745
342	Alpha gliadin Bu-1		134.344	132.247	120.929		114.722	108.713	98.4143		238.035	272.848	250.317		238.284	229.173	221.402		129.173	107.283		7.2165	8.24734		253.733	229.619		17.6559	8.44981		0.905366	0.972696		1.6878	1.48811
468	Alpha gliadin Bu-3	Alpha gliadin Bu-3/LMW-GS Bu-8 (m-type )	105.161	112.15	96.774		71.9165	93.3346	85.6949		280.09	274.131	223.096		173.772	207.904	203.577		104.695	83.6487		7.6985	10.8546		259.106	195.084		31.3273	18.5836		0.7338	0.758412		1.72354	1.2643
467	Alpha gliadin Bu-4	Alpha gliadin Bu-4/LMW-GS Bu-8 (m-type )	155.025	164.923	147.218		106.765	126.501	132.387		326.107	322.901	324.209		285.504	305.848	273.679		155.722	121.884		8.87325	13.4205		324.406	288.343		1.61179	16.2713		1.09145	1.10508		2.1579	1.86868
183	Alpha gliadin Bu-5	Alpha gliadin Bu-5	133.707	169.851	148.725		130.335	115.327	121.67		494.705	558.641	555.14		459.408	513.286	528.438		150.761	122.444		18.1575	7.53365		536.162	500.377		35.9455	36.2804		1.05667	1.11015		3.56648	3.24283
344	Alpha gliadin Bu-5		9.79639	10.7775	9.10795		7.58524	11.972	14.7233		81.5707	89.4069	90.8243		70.0547	83.3565	70.8542		9.89395	11.4268		0.839056	3.6001		87.2673	74.7552		4.98402	7.45973		0.069346	0.103603		0.580491	0.48447
327	Alpha gliadin Bu-11	Alpha gliadin TC11_314676 (like alpha Bu-12)	70.4224	89.3364	78.6341		49.6315	61.8089	61.33		379.474	352.471	313.131		269.606	311.105	253.683		79.4643	57.5902		9.48433	6.89652		348.359	278.131		33.3623	29.6453		0.55696	0.522149		2.31724	1.8025
550	Alpha gliadin Bu-10	Alpha gliadin Bu-12	119.009	128.875	114.772		88.8377	116.679	117.552		280.749	255.171	250.523		210.16	235.41	185.274		120.885	107.689		7.23645	16.3319		262.147	210.281		16.2761	25.0682		0.847278	0.976381		1.74377	1.36278
328	Alpha gliadin Bu-12		13.5096	12.748	16.5105		9.56087	11.2302	11.6096		110.34	102.125	106.243		81.4671	95.7129	85.3634		14.2561	10.8002		1.9892	1.08995		106.236	87.5145		4.10757	7.36249		0.0999198	0.0979217		0.706667	0.56716
329	Alpha gliadin Bu-12		59.5492	68.3495	65.4113		39.5382	72.7779	67.3393		304.944	292.4	258.414		237.998	261.113	214.697		64.4366	59.8851		4.48038	17.8295		285.253	237.936		24.0748	23.208		0.451632	0.542957		1.89746	1.54201
387	Alpha gliadin Bu-12		18.9864	18.7342	17.3655		22.5914	27.1486	25.8452		135.445	122.428	129.669		121.447	120.284	105.861		18.362	25.1951		0.87219	2.34711		129.181	115.864		6.52243	8.68235		0.128698	0.228435		0.859293	0.750887
524	Alpha gliadin Bu-12		2.64438	4.48438	3.2693		6.98438	1.62612	3.02532		21.1333	18.5241	15.0431		15.4996	17.9176	15.2331		3.46602	3.87861		0.935639	2.77918		18.2335	16.2168		3.05549	1.47901		0.0242931	0.0351659		0.121287	0.105097
190	Alpha gliadin Bu-14		31.4977	40.2658	35.5951		35.3943	35.3416	47.1168		184.206	214.145	228.727		171.989	170.748	185.583		35.7862	39.2842		4.38716	6.78325		209.026	176.107		22.6974	8.23021		0.250823	0.356176		1.39041	1.14131
206	Alpha gliadin Bu-14		11.2497	14.1316	14.7446		9.91169	12.3516	11.4469		19.1994	20.8344	18.8827		18.6491	20.0033	17.5617		13.3753	11.2368		1.86618	1.23348		19.6388	18.738		1.04745	1.22324		0.0937464	0.10188		0.130635	0.121437
331	Alpha gliadin Bu-14		10.5054	17.2917	16.3304		21.7332	24.8801	26.2278		66.8663	63.9855	51.2364		39.1784	51.8888	35.5057		14.7092	24.2803		3.67214	2.3065		60.6961	42.191		8.31799	8.59701		0.103096	0.220141		0.403742	0.27343
177	Alpha gliadin [GenBank:BQ806209]		12.2471	11.2046	8.37089		7.46151	8.09507	8.94217		41.0845	35.7465	33.7266		25.7406	19.5366	20.2934		10.6075	8.16625		2.00589	0.742891		36.8525	21.8569		3.80162	3.38462		0.0743474	0.0740404		0.245138	0.141649
341	Alpha gliadin Bu-23	Alpha gliadin Bu-23	111.691	113.056	105.463		72.4521	91.9918	75.3973		492.942	476.093	478.216		444.307	457.383	452.186		110.07	79.9471		4.04766	10.5345		482.417	451.292		9.17638	6.58378		0.771471	0.724851		3.20897	2.92472
420	Alpha gliadin Bu-27		26.0058	24.4045	27.4013		22.7542	26.6313	20.6745		170.542	184.897	186.821		171.381	140.084	140.755		25.9372	23.3533		1.4996	3.0233		180.753	150.74		8.89581	17.8788		0.181792	0.211736		1.20235	0.976911
	TOTAL 6 CYS ALPHA GLIADIN		1025.35	1132.83	1026.62		818.174	946.409	929.396		3627.43	3656.75	3514.22		3034.45	3240.76	3009.95		1061.6	897.993		85.2616	115.554		3599.47	3095.05		232.86	228.388		7.44069	8.14178		23.9432	20.0583
172	Gamma gliadin Bu-10 or Bu-3, Alpha gliadin Bu-1 or Bu-3, Alpha gliadin Bu-9	Gamma gliadin Bu-3	114.674	105.841	109.277		91.6669	92.6191	96.68		125.129	142.229	115.954		142.255	154.423	159.374		109.931	93.6553		4.45257	2.66235		127.77	152.017		13.3351	8.80944		0.770496	0.849138		0.849912	0.985187
337	Gamma gliadin Bu-4		67	51.2375	66.8902		42.4462	48.2246	52.1815		53.8849	52.3643	51.448		71.3681	40.8051	64.9251		61.7092	47.6174		9.06892	4.89598		52.5657	59.0328		1.23085	16.111		0.432516	0.43173		0.34966	0.382577
	TOTAL 9 CYS GAMMA GLIADIN		181.674	157.079	176.167		134.113	140.844	148.861		179.014	194.593	167.402		213.623	195.228	224.299		171.64	141.273		13.5215	7.55832		180.336	211.05		14.5659	24.9204		1.20301	1.28087		1.19957	1.36776
325	Gamma gliadin Bu-1 or Bu-8	Gamma gliadin Bu-2/LMW-GS Bu-7 (m-type)	90.8325	92.6471	67.3908		60.941	57.0728	69.0211		311.055	301.313	298.247		210.015	205.815	201.19		83.6235	62.345		14.0871	6.09662		303.538	205.673		6.68811	4.41458		0.586111	0.565259		2.0191	1.33292
326	Gamma gliadin Bu-1		25.5605	32.5543	22.4599		26.0709	31.7155	33.7226		64.5152	66.4969	75.7439		53.4239	63.2312	56.2817		26.8583	30.503		5.17085	3.96736		68.9187	57.6456		5.99332	5.04391		0.188248	0.27656		0.458438	0.373587
160	Gamma gliadin Bu-2	Gamma gliadin Bu-2	139.779	122.946	117.949		57.7582	87.0271	80.4058		488.84	516.066	463.411		405.927	388.356	355.893		126.891	75.0637		11.437	15.3483		489.439	383.392		26.3324	25.3836		0.889373	0.680575		3.25568	2.48467
335	Gamma gliadin Bu-6		5.68363	3.38334	4.93726		8.54776	6.38855	6.7685		34.3902	24.389	35.9452		19.2923	25.0673	30.8419		4.66808	7.23494		1.17353	1.1527		31.5748	25.0672		6.27142	5.77478		0.0327182	0.0655965		0.210031	0.162454
347	Gamma gliadin Bu-6		5.66741	9.89188	9.99186		11.6086	10.5485	10.8068		8.8292	5.40012	8.86791		8.62992	4.9311	11.2716		8.51705	10.988		2.46837	0.552783		7.69908	8.27754		1.99105	3.18492		0.0596954	0.0996242		0.0512133	0.0536448
339	Gamma gliadin Bu-7		37.2013	29.4626	38.2704		27.5966	33.2489	25.1223		79.213	96.1714	114.258		97.8088	107.489	110.522		34.9781	28.6559		4.8064	4.16561		96.5476	105.273		17.5257	6.63986		0.245159	0.259813		0.642222	0.682251
527	Gamma gliadin Bu-11		45.8743	56.007	51.1838		31.0581	42.7503	47.3526		150.258	166.163	147.664		125.289	125.372	111.295		51.0217	40.387		5.06833	8.40036		154.695	120.652		10.0164	8.10376		0.357608	0.366174		1.02901	0.781917
	TOTAL 8 CYS GAMMA GLIADIN		350.598	346.893	312.183		223.581	268.752	273.2		1137.1	1176	1144.14		920.386	920.262	877.294		336.558	255.178		44.2116	39.6838		1152.41	905.981		74.8184	58.5454		2.35891	2.3136		7.6657	5.87144
107	Omega gliadin cys type		9.49685	13.601	11.5266		17.678	12.1783	13.1126		65.3252	65.6701	61.2961		46.4224	43.3128	40.1006		11.5415	14.323		2.05211	2.94286		64.0971	43.2786		2.43191	3.16108		0.0808935	0.129861		0.426366	0.280478
113	Omega gliadin cys type	Omega gliadin cys type	134.584	145.945	123.505		112.463	112.677	126.402		102.816	117.707	108.965		112.208	100.002	113.804		134.678	117.181		11.2205	7.98695		109.829	108.671		7.48271	7.55034		0.94395	1.06243		0.730571	0.704274
115	Omega gliadin cys type	Omega gliadin cys type	218.236	254.287	209.727		173.64	187.394	220.198		165.921	170.053	164.053		184.342	183.551	189.922		227.417	193.744		23.6561	23.9199		166.676	185.938		3.07052	3.47268		1.59395	1.7566		1.1087	1.20502
116	Omega gliadin cys type	Omega gliadin cys type	55.419	71.7909	57.4345		40.5331	49.6533	47.9264		45.3778	50.3467	49.6466		49.6419	51.0184	56.4275		61.5481	46.0376		8.92752	4.84459		48.4571	52.3626		2.68957	3.58696		0.431387	0.417406		0.32233	0.339349
	TOTAL CYS OMEGA GLIADIN		417.736	485.624	402.193		344.314	361.902	407.639		379.44	403.777	383.961		392.614	377.884	400.254		435.184	371.285		45.8562	39.6943		389.059	390.251		15.6747	17.7711		3.05018	3.36631		2.58797	2.52912
60	Omega gliadin Gli-B3		20.2966	22.12	27.1026		27.1252	38.089	38.339		346.588	308.345	324.593		297.596	246.621	235.233		23.1731	34.5178		3.5231	6.40336		326.509	259.817		19.1932	33.2098		0.162418	0.31296		2.17189	1.68381
63	Omega gliadin Gli-B3		23.981	18.2062	31.3007		27.5924	29.1387	24.1477		270.42	249.21	226.718		241.604	219.349	216.3		24.496	26.9596		6.56243	2.55496		248.783	225.751		21.854	13.8132		0.17169	0.244433		1.65487	1.46304
69	Omega gliadin Gli-B3		17.0237	18.164	16.0575		10.5894	14.2187	11.6195		181.202	173.543	158.548		157.566	147.228	145.364		17.0817	12.1425		1.05449	1.87034		171.098	150.053		11.5233	6.57317		0.119725	0.110092		1.13812	0.972457
71	Omega gliadin Gli-B3		29.3735	31.5521	23.656		17.6818	17.7446	17.8012		313.596	308.995	304.094		291.194	240.981	238.606		28.1939	17.7425		4.0781	0.0597208		308.895	256.927		4.75191	29.7		0.197609	0.160865		2.05473	1.66508
73	Omega gliadin Gli-B3		18.0129	14.9696	17.5719		25.9239	12.5606	16.116		216.895	201.905	182.985		166.266	184.171	163.678		16.8515	18.2002		1.64455	6.92112		200.595	171.372		16.9928	11.1603		0.118111	0.165014		1.33433	1.11062
74	Omega gliadin Gli-3B		51.5646	50.9809	46.2155		27.4575	37.8345	37.1375		420.776	417.642	401.938		374.897	349.042	337.009		49.587	34.1432		2.93436	5.80046		413.452	353.649		10.0936	19.3594		0.347552	0.309564		2.75023	2.29191
130	Omega gliadin secalin-like		17.3826	17.7194	13.9565		8.48111	9.79888	7.30504		39.5014	40.677	39.067		48.096	46.0619	40.2785		16.3529	8.52835		2.08208	1.24759		39.7484	44.8121		0.832932	4.05585		0.114616	0.0773234		0.264401	0.290417
135	Omega gliadin Gli-A3 Bu-D5		53.8969	48.5609	56.2112		53.5756	52.8771	61.4008		341.972	307.165	328.134		284.914	279.659	256.154		52.8896	55.9512		3.92337	4.73243		325.757	273.576		17.5248	15.3149		0.3707	0.507289		2.16689	1.77298
391	Omega gliadin Gli-A3 Bu-D5		50.105	43.2349	65.1697		48.1442	58.6211	62.7815		267.389	283.151	302.702		239.6	212.498	256.042		52.8365	56.5156		11.2196	7.54234		284.414	236.047		17.6906	21.9882		0.370328	0.512406		1.89189	1.52976
476	Omega gliadin Gli-D3		89.0661	107.7	102.211		103.217	115.432	138.842		452.138	507.99	457.375		414.599	355.218	389.934		99.659	119.163		9.5754	18.1033		472.501	386.583		30.8457	29.8319		0.698503	1.08041		3.14302	2.50535
477	Omega gliadin Gli-D3		19.5793	21.2162	18.909		27.4445	22.0534	34.4996		219.701	242.301	218.16		149.417	157.923	140.778		19.9015	27.9992		1.18689	6.24159		226.721	149.372		13.5152	8.57267		0.139488	0.253858		1.50812	0.968047
	TOTAL N0 CYS OMEGA GLIADIN		390.282	394.424	418.362		377.232	408.368	449.99		3070.18	3040.92	2944.32		2665.75	2438.75	2419.38		401.023	411.863		47.7844	61.4772		3018.47	2507.96		164.818	193.579		2.81074	3.73422		20.0785	16.2535
146	Serpin Bu-1		15.6883	14.801	15.7799		25.5563	24.0714	24.2517		4.82682	4.33299	7.93891		6.96074	6.08019	4.91275		15.4231	24.6264		0.540633	0.810292		5.69957	5.98456		1.95497	1.02734		0.108099	0.223279		0.0379128	0.0387845
147	Serpin Bu-1		44.6008	47.7383	39.7628		50.0977	54.7167	52.2768		13.129	14.0355	14.2494		12.6601	14.254	9.3767		44.034	52.3637		4.01787	2.31073		13.8046	12.0969		0.594775	2.48695		0.308631	0.474763		0.0918267	0.0783974
148	Serpin Bu-1		129.025	132.952	117.183		147.02	146.262	145.145		26.0708	27.4093	24.0496		26.0355	32.2389	28.7819		126.387	146.142		8.209	0.94361		25.8432	29.0188		1.69136	3.10848		0.885836	1.32502		0.171906	0.188064
149	Serpin Bu-2		74.293	73.5961	62.6103		85.51	90.4165	88.8419		17.5938	13.8628	16.0752		19.2539	21.4868	19.0018		70.1665	88.2561		6.55311	2.50515		15.8439	19.9142		1.87622	1.36775		0.491792	0.800186		0.105392	0.129059
150	Serpin Bu-7-like		19.6197	22.6752	20.6356		24.932	27.7345	23.6734		5.06144	7.46623	7.90557		7.17059	5.40955	5.08077		20.9768	25.4467		1.55607	2.0789		6.81108	5.88697		1.53107	1.12374		0.147025	0.230716		0.0453064	0.038152
151	Serpin Bu-5-like		49.6084	54.4244	48.1723		69.8659	70.2658	75.6062		14.4717	10.8711	13.0132		15.6836	14.6026	12.6163		50.735	71.9126		3.27481	3.20494		12.7853	14.3008		1.81107	1.55574		0.355598	0.652006		0.0850463	0.0926802
152	Serpin Bu-7-like		27.0245	31.6126	29.8202		28.7345	37.2443	33.8607		9.34032	10.6456	10.9263		11.0722	7.32736	7.31039		29.4858	33.2798		2.31226	4.28452		10.3041	8.56998		0.846359	2.16699		0.206664	0.301736		0.0685414	0.05554
154	Serpin Bu-5-like		10.0425	11.5986	11.2436		17.1508	20.5307	20.488		3.53162	3.80428	3.33971		3.71929	2.99534	2.74459		10.9616	19.3898		0.81545	1.9392		3.55853	3.15307		0.233451	0.506132		0.0768289	0.175801		0.0236709	0.0204343
159	Serpin Bu-4 or Bu-5		67.8703	70.5869	59.5961		76.6195	87.58	83.7721		35.0559	22.1845	20.6105		25.5133	28.3595	24.6847		66.0177	82.6572		5.72481	5.56466		25.9503	26.1858		7.92484	1.92752		0.462714	0.749423		0.172618	0.169704
397	Serpin Bu-2		16.1502	16.5894	13.791		26.4072	31.687	26.3539		9.31452	9.28844	9.96451		8.87031	9.73323	7.76863		15.5102	28.1494		1.50494	3.06379		9.52249	8.79072		0.383021	0.984715		0.10871	0.25522		0.0633423	0.0569706
398	Serpin Bu-3		14.4663	13.9727	14.9593		27.5779	32.1216	31.8604		19.9956	12.3105	16.3665		12.7618	14.9902	13.918		14.4661	30.52		0.493308	2.55122		16.2242	13.89		3.84453	1.11443		0.101392	0.276714		0.107921	0.0900178
399	Serpin Bu-3		12.1434	11.0607	9.78988		13.6117	17.4445	16.7326		3.29211	2.99934	2.44364		3.94423	2.78086	2.26154		10.998	15.9296		1.178	2.03871		2.9117	2.99554		0.430976	0.861644		0.0770841	0.144428		0.0193682	0.0194134
528	Serpin Bu-1 or Bu-4		11.4446	10.6908	10.5382		13.9639	14.2797	14.9446		6.07769	6.17173	5.57856		4.34576	5.69634	6.20269		10.8912	14.3961		0.485289	0.500604		5.94266	5.41493		0.318807	0.959917		0.0763356	0.130524		0.0395298	0.0350929
	TOTAL SERPINS		491.977	512.299	453.882		607.048	654.355	637.807		167.761	145.382	152.462		157.991	165.955	144.661		486.053	633.07		36.6655	31.7963		155.202	156.202		23.4415	19.1913		3.40671	5.73981		1.03238	1.01231
136	Triticin	Triticin	25.5004	33.0447	27.4161		44.7962	49.9045	43.4255		14.0697	22.2049	19.5248		22.4261	12.3503	16.3665		28.6537	46.0421		3.92148	3.41444		18.5998	17.0476		4.14571	5.07232		0.200832	0.417447		0.123724	0.110482
143	Triticin	Triticin	26.9187	53.1598	48.2486		73.3195	98.2775	93.3677		61.2049	65.7078	85.1627		54.2538	55.4547	58.2867		42.7757	88.3216		13.9504	13.2221		70.6918	55.9984		12.7328	2.07068		0.299812	0.80078		0.470233	0.362912
249	Triticin		207.339	209.371	172.904		270.377	278.983	266.354		129.291	90.905	133.91		102.408	148.752	135.558		196.538	271.904		20.493	6.45148		118.035	128.906		23.6088	23.8773		1.37752	2.46526		0.785155	0.835408
253	Triticin		109.386	116.59	102.666		148.79	164.704	158.545		79.1551	62.6686	67.6142		52.5127	67.215	59.4243		109.547	157.347		6.9631	8.02423		69.8126	59.7173		8.46031	7.35553		0.767809	1.4266		0.464384	0.387014
423	Triticin	Triticin	68.4397	117.856	108.44		136.285	182.143	164.469		68.0181	63.9239	61.492		66.7385	81.0833	75.9767		98.2454	160.965		26.2383	23.1287		64.478	74.5995		3.29813	7.27087		0.688595	1.45942		0.428899	0.483461
463	Triticin		56.4883	54.2831	60.0249		75.9969	67.1923	70.2833		57.8365	50.266	46.4105		67.7583	56.3857	57.0202		56.9321	71.1575		2.89653	4.46694		51.5043	60.388		5.8128	6.39068		0.399033	0.645159		0.3426	0.39136
134	Gamma gliadin Bu-5	Triticin	15.67	17.59	12.82		18.94	18.27	15.71		79.92	84.75	85.46		73.76	74.98	69.99		15.36	17.64		2.4	1.7		83.38	72.91		3.01	2.6		0.11	0.16		0.55	0.47
	TOTAL TRITICIN		509.742	601.895	532.52		768.505	859.474	812.154		489.495	440.426	499.574		439.857	496.221	472.623		548.052	813.378		76.8629	60.4079		476.502	469.567		61.0685	54.6374		3.8436	7.37466		3.16499	3.04064
99	Globulin-2		2.52231	2.60317	2.31529		11.9563	11.2943	9.28826		7.66862	12.1528	6.25285		15.2604	19.2969	15.2925		2.48026	10.8463		0.148472	1.38931		8.69142	16.6166		3.08009	2.32126		0.0173839	0.0983395		0.0578142	0.107688
103	Globulin-2		6.89335	10.4754	8.2997		31.4565	45.4236	33.8206		10.414	9.88451	6.51305		15.9203	12.5444	9.92182		8.55615	36.9002		1.80475	7.47548		8.93718	12.7955		2.11599	3.00712		0.0599695	0.334561		0.059449	0.0829248
104	Globulin-2		4.15731	2.6921	3.33735		19.1366	21.7318	17.346		4.78251	4.98367	5.38568		5.54321	4.39116	5.42281		3.39559	19.4048		0.734336	2.20517		5.05062	5.11906		0.307107	0.633246		0.0237994	0.175936		0.0335961	0.0331754
106	Globulin-2		7.31415	8.09828	13.8307		27.3269	36.0086	33.3321		9.67146	7.085	8.77888		17.1742	15.1508	12.9984		9.74771	32.2225		3.55763	4.44595		8.51178	15.1078		1.31376	2.08825		0.068321	0.29215		0.0566192	0.09791
121	Globulin-2		1.58881	2.65978	1.54231		5.03396	4.85338	4.54473		2.31589	3.1767	2.62257		1.88479	2.04536	2.72099		1.9303	4.81069		0.632172	0.247393		2.70505	2.21705		0.436291	0.443754		0.0135293	0.0436168		0.0179937	0.0143681
180	Globulin Glo-3		8.30239	9.93327	10.9411		64.494	55.4681	56.7952		11.8181	17.2928	13.2818		33.8361	31.2854	35.3251		9.72557	58.9191		1.33154	4.87338		14.1309	33.4822		2.83438	2.04295		0.0681659	0.534198		0.0939971	0.21699
184	Globulin Glo-3		17.213	18.5546	21.6308		64.4497	90.1219	76.9423		22.099	19.1007	24.3918		32.0121	46.5617	30.9446		19.1328	77.1713		2.26496	12.8376		21.8638	36.5061		2.65339	8.72473		0.1341	0.699684		0.145435	0.236587
218	Globulin-1		16.5804	19.4875	21.4307		19.1162	23.9634	20.3316		14.6605	11.3001	16.3197		21.7002	23.5558	21.7298		19.1662	21.1371		2.44102	2.52198		14.0934	22.3286		2.55742	1.06291		0.134335	0.191642		0.0937477	0.144706
309	Globulin Glo-3		6.73329	7.60301	7.30276		12.653	26.1355	21.7398		4.77246	4.65285	5.02231		6.14075	11.1187	7.48722		7.21302	20.1761		0.441746	6.87592		4.81587	8.24891		0.188517	2.57493		0.0505556	0.18293		0.0320346	0.0534592
	TOTAL GLOBULIN		71.3051	82.107	90.6307		255.623	315.001	274.141		88.2026	89.6291	88.5687		149.472	165.95	141.843		81.3476	281.588		13.3566	42.8722		88.8001	152.422		15.4869	22.8991		0.57016	2.55306		0.590687	0.987809
195	Farinin Bu-2, Glucose and ribitol dehydrogenase, Alpha gliadin Bu-15		10.0394	13.9392	14.1046		14.4523	16.063	13.5617		16.0014	17.3102	18.5136		24.1661	27.127	28.2062		12.6944	14.6923		2.30078	1.2678		17.2751	26.4998		1.25648	2.09182		0.0889742	0.13321		0.114911	0.171739
334	Alpha gliadin [GenBank BQ838853], Gamma gliadin Bu-7, Gamma gliadin Bu-6, Gamma gliadin Bu-1 or Bu-4 or Bu-8		54.7831	84.1349	53.6396		31.5784	32.4991	38.0609		224.356	249.298	247.112		279.099	281.001	277.298		64.1859	34.0461		17.2858	3.50721		240.255	279.133		13.8126	1.85164		0.449874	0.308684		1.59815	1.80899
389	Alpha gliadin Bu-14, GDP-binding protein		36.041	28.4496	32.1585		31.8409	38.6117	39.5001		62.0785	66.446	70.0425		62.9818	75.206	73.6963		32.2164	36.6509		3.79603	4.1892		66.189	70.628		3.98818	6.66474		0.225802	0.3323		0.440281	0.457723
530	Seed globulin [GenBank AAM77589], Alpha gliadin Bu-5		22.4782	20.0398	19.9626		19.2159	15.925	20.5498		40.1666	36.4333	35.6193		47.2122	57.8451	58.7375		20.8269	18.5636		1.43061	2.38039		37.4064	54.5983		2.42482	6.41209		0.145974	0.168309		0.248822	0.353838
	TOTAL SPOT VOLUME		14898	14333.6	13571		10548.3	11389.2	11150.8		14880	15275.9	14944.2		15657.5	15617.6	15015.8		14267.5	11029.4					15033.4	15430.3					100.002	100		99.9953	99.9975
